# Supplementary material for: Association of cholesteryl ester transfer protein (CETP) gene polymorphism, high density lipoprotein cholesterol and risk of coronary artery disease: a meta-analysis using a Mendelian randomization approach
Source: BMC Med Genet. 2014 Oct 23;15:118. doi: 10.1186/s12881-014-0118-1 (PMC4258818; doi:10.1186/s12881-014-0118-1)
Supplement: Supplementary file 1 — The baseline characteristics of all eligible studies in the meta-analysis. [file 12881_2014_118_MOESM1_ESM.xlsx]

## Sheet: Sheet1
TableS1 The baseline charcteristics of all eligible studies in the meta-analysis
First Author	Year	Ethnicity	geographic location	Design	Source	Endpoint	Status	Age,year	Gender,M(%)	HTN,%	T2DM,%	Smoke,%	BMI,kg/m2	HDL,mmol/L
Arca M	2001	Caucasian	Italia	restropective	P-B	CAD	cases	59.6±9.60	81.9	46	13.2	49.6	26.7±3.80	1.08±0.31
							controls	56.6±12.00a	48.4	27.8	3	19.6	25.3±4.10a	1.20±0.39a
								59.8±11.60b	﹣c	﹣	﹣	﹣	26.4±3.40b	1.49±0.41b
Bhanushali AA	2010	Asian	India	restropective	H-B	CAD	cases	47	91	32		45	25.1±3.60	0.95±0.45
							controls	48	70	18		23	24.0±3.50	1.06±0.28
Blankenberg S	2004	Caucasian	France	restropective	H-B	CAD	cases	61.5±10.20	75.9	71.2	27.3	25.2	27.0±3.70	1.24±0.38
							controls	59.9±7.40	72.6	28.9	9.2	12.5	26.7±4.40	1.53±0.41
Corella D	2010	Caucasian	Spain	prospective	P-B	CAD	cases	53.9±7.30	79.9	34.5	11	68.3	29.2±3.50	1.29±0.40
							controls	53.8±7.20	79	23.7	7.2	56.5	28.7±3.70	1.39±0.38
Dedoussis GV	2007	Caucasian	Greece	restropective	H-B	ACS	cases	58.0±13.00	78	57	46	63	﹣	﹣
							controls	57.0±7.00	78	32	11	43	﹣	﹣
Durlach A	1999	Caucasian	France	restropective	H-B	CAD	cases	﹣	﹣	﹣	﹣	﹣	﹣	﹣
							controls	﹣	﹣	﹣	﹣	﹣	﹣	﹣
Eiriksdottir G	2001	Caucasian	Iceland	prospective	P-B	MI	cases	71.0±0.20	100	﹣	﹣	﹣	27.3±4.20	1.14±0.35
							controls	76.0±0.30	100	﹣	﹣	﹣	26.0±3.90	1.13±0.28
Falchi A	2005	Caucasian	France	restropective	H-B	CAD	cases	46.0±0.03	85	﹣	﹣	﹣	﹣	﹣
							controls	37.0±0.04	60	﹣	﹣	﹣	﹣	﹣
Freeman DJ	2003	Caucasian	Scotland	prospective	H-B	CAD	cases	56.9±5.10	100	﹣	﹣	53	26.0±3.20	1.07±0.22
							controls	56.7±5.20		﹣	﹣	55	25.6±3.20	1.14±0.25
Fumeron F	1995	Caucasian	Ireland&	restropective	P-B	MI	cases	54.0±8.20	100	﹣	﹣	﹣	﹣	1.11±0.30
			France				controls	53.0±8.50	100	﹣	﹣	﹣	﹣	1.33±0.38
Horne BD	2007	Caucasian	United State	restropective	H-B	CAD	cases	﹣	﹣	﹣	﹣	﹣	﹣	﹣
							controls	﹣	﹣	﹣	﹣	﹣	﹣	﹣
Hsieh MC	2007	Asian	China	restropective	H-B	CAD	cases	64.3±10.50	43.6	-	100	-	26.2±3.30	1.15±0.28
							controls	58.2±12.30	43.9	-	100	-	25.5±3.90	1.16±0.30
Izar MC	2009	mixed	Brazil	restropective	H-B	MI	cases	62.0±0.50	59	81	100	10	28.6±0.30	0.91±0.03
							controls	59.0±0.40	31	78	100	6	29.2±0.20	0.98±0.03
Jensen MK[HPFS]	2008	Caucasian	Unite State	prospective	P-B	CAD	cases	66.0(50.00-78.00)	100	42	9	﹣	25.7(20.90-31.90)	1.10(0.70-1.70)
							controls	66.0(51.00-78.00)	100	31	5	﹣	25.1(19.80-31.80)	1.10(0.70-1.80)
Jensen MK[NHS]	2008	Caucasian	Unite State	prospective	P-B	CAD	cases	62.0(47.00-69.00)	0	58	20	﹣	24.8(18.50-34.20)	1.30(1.10-1.60)
							controls	62.0(48.00-68.00)	0	30	7	﹣	23.4(18.80-32.40)	1.50(1.20-1.80)
Kaestner S	2010	Caucasian	Greece	restropective	H-B	CAD	cases	﹣	87.3	41.2	-	79.4	﹣	﹣
							controls	﹣	﹣	﹣	﹣	﹣	﹣	﹣
Kawasaki I	2002	Asian	Japan	restropective	H-B	CAD	cases	﹣	﹣	﹣	100	﹣	﹣	﹣
							controls	﹣	﹣	﹣	100	﹣	﹣	﹣
Keavney B	2004	Caucasian	UK	restropective	H-B	MI	cases	50.5±0.10	65.1	24	6.5	55.8	26.6±0.10	﹣
							controls	46.2±0.10	44.4	11.2	1.5	17.8	24.9±0.10	﹣
Kolovou G	2011	Caucasian	Greece	restropective	H-B	CAD	cases	62.0±10.00d	84.2	66.3	38.5	32.4	27.0±3.50d	0.96(0.80-1.14)d
								65.0±12.00e	﹣	﹣	﹣	﹣	28.0±3.80e	1.04(0.91-1.22)e
							controls	﹣	﹣	﹣	﹣	﹣	﹣	﹣
Li J	2007	Asian	China	restropective	H-B	ACS	cases	61.7±12.50	84.8	﹣	﹣	68.6	23.9±3.20	1.04±0.28
							controls	55.8±13.10	70.4	﹣	﹣	48.1	24.1±3.00	1.05±0.31
Liu S	2002	Caucasian	Unite State	prospective	P-B	MI	cases	59.5±8.50	100	29.2	6.5	56.9	25.5±3.20	1.18±0.31
							controls	59.5±8.30	100	19.1	3.6	56.9	25.0±2.90	1.29±0.31
McCaskie PA	2007	Caucasian	Europe&	restropective	P-B	CAD	cases	50.0±5.00	87	﹣	15.8	72.8	28.2±4.10	1.10±0.30
			Western-Australia				controls	53.0±13.00f	53	﹣	3.6	47.8	26.1±4.10f	1.30±0.40f
								49.0±16.00g	﹣	﹣	﹣	﹣	26.1±4.20g	1.40±0.40g
Meiner V	2008	Caucasian	Unite State	restropective	P-B	MI	cases	44.0±5.20(M)	55.6	40.9	15.8	49.9	29.0±5.00(M)	0.99±0.27(M)
								50.5±6.60(F)	-	-	-	-	29.7±8.10(F)	1.23±0.39(F)
							controls	42.2±5.30(M)	46.7	20.8	3.5	16.4	26.6±4.20(M)	1.12±0.35(M)
								49.5±6.80(F)	﹣	﹣	﹣	﹣	26.9±6.10(F)	1.54±0.43(F)
Mohrschladt MF	2005	Caucasian	Netherlands	restropective	H-B	CAD	cases	﹣	﹣	﹣	﹣	﹣	﹣	﹣
							controls	﹣	﹣	﹣	﹣	﹣	﹣	﹣
Muendlein A	2008	Caucasian	Austria	restropective	H-B	CAD	cases	62.5±10.30	79.5	52.1	23.5	65.1	27.2±4.00	1.19±0.31
							controls	61.5±10.20	54.7	53.8	18.2	49.8	27.7±4.40	1.37±0.41
Padmaja N	2009	Asian	India	restropective	H-B	CAD	cases	50.7±8.60	90.9	38.1	33.7	42.3	24.1±3.60	1.06±0.23
							controls	49.7±6.60	88.8	30.5	0	25.7	23.6±3.80	1.05±0.25
Park KW	2003	Asian	Korea	restropective	H-B	CAD	cases	﹣	﹣	﹣	﹣	﹣	﹣	﹣
							controls	﹣	﹣	﹣	﹣	﹣	﹣	﹣
Poduri A	2009	Asian	India	restropective	H-B	CAD	cases	47.5±7.70	83.8	﹣	﹣	35.1	28.2±3.00	0.92±0.24
							controls	47.0±8.10	76	﹣	﹣	20	23.5±3.50	1.07±0.23
Porchay-Balderelli I	2007	Caucasian	France	prosepective	H-B	CAD	cases	69.1±9.20	74	﹣	100	12.6	28.9±4.60	1.25±0.30
							controls	65.3±8.20	73.1	﹣	100	14.5	29.4±4.60	1.32±0.36
Qin Q	2003	Asian	China	restropective	H-B	CAD	cases	58.8±8.90	67.9	55.4	0	44	26.6±4.70	1.27±0.25
							controls	55.1±9.00	53.3	0	0	41	26.4±4.60	1.36±0.22
Rahimi Z	2011	Asian	Iran	restropective	H-B	CAD	cases	56.9±8.60	54.6	49.6	﹣	﹣	26.0±2.70	1.22±0.24
							controls	54.3±8.50	﹣	﹣	﹣	﹣	26.6±3.70	1.29±0.15
Rejeb J	2008	Caucasian	Tunisia	restropective	H-B	CAD	cases	60.6±10.60	66.3	45.7	34.4	56.6	﹣	0.96±0.28
							controls	59.4±11.90	55.8	44.2	22.1	45.2	﹣	1.03±0.28
Schierer A	2012	Asian	India	restropective	H-B	CAD	cases	﹣	﹣	﹣	﹣	﹣	﹣	﹣
							controls	﹣	﹣	﹣	﹣	﹣	﹣	﹣
Tenkanen H	1991	Caucasian	Finland	restropective	H-B	MI	cases	﹣	﹣	﹣	﹣	﹣	﹣	﹣
							controls	﹣	﹣	﹣	﹣	﹣	﹣	﹣
Van Acker BA	2008	Caucasian	Netherlands	restropective	P-B	CAD	cases	﹣	﹣	﹣	﹣	﹣	﹣	﹣
							controls	﹣	﹣	﹣	﹣	﹣	﹣	﹣
Wang SH	2008	Asian	China	restropective	H-B	CAD	cases	63.0±9.00	83	55	14	50	﹣	1.20±0.40
							controls	59.0±11.00	56	44	7	30	﹣	1.40±0.50
Wang W	2004	Asian	China	restropective	H-B	CAD	cases	62.9±9.60	64.1	﹣	﹣	﹣	﹣	﹣
							controls	59.5±8.40	57.5	﹣	﹣	﹣	﹣	﹣
Whiting BM	2005	Caucasian	Northern	restropective	P-B	CAD	cases	65.0±11.00	76	60	22	25	﹣	﹣
			Europe				controls	59.0±13.00	51	46	12	15	﹣	﹣
Wu JH	2001	Asian	China	restropective	H-B	MI	cases	28.0-83.00	69	﹣	﹣	﹣	﹣	﹣
							controls	20.0-82.00	54.4	0	0	0	﹣	﹣
Yan SK	2004	Asian	China	restropective	H-B	CAD	cases	60.0±9.40	76.4	﹣	0	﹣	﹣	1.21±0.32
							controls	57.0±10.90	48.4	﹣	0	﹣	﹣	1.31±0.34
Yang J	2003	Asian	China	restropective	H-B	CAD	cases	64.3±6.40	﹣	﹣	﹣	﹣	26.0±2.60	1.09±0.29
							controls	61.8±6.10h	﹣	﹣	﹣	﹣	25.4±2.00h	1.19±0.26h
								62.7±6.20i	﹣	﹣	﹣	﹣	23.3±2.00i	1.27±0.29i
Yilmaz H	2005	Caucasian	Turkey	restropective	H-B	CAD	cases	52.6±10.60	68.8	﹣	﹣	61.6	26.5±3.30	0.99±0.22
							controls	52.5±12.60	61.3	﹣	﹣	46.9	25.1±3.00	1.00±0.33
Zhang GB	2005	Asian	China	restropective	H-B	CAD	cases	65.0±10.00	69.3	﹣	﹣	﹣	﹣	﹣
							controls	54.0±18.00	55.3	﹣	﹣	﹣	﹣	﹣
Zhang YX	2011	Asian	China	restropective	H-B	CAD	cases	﹣	﹣	﹣	﹣	﹣	﹣	﹣
							controls	﹣	﹣	﹣	﹣	﹣	﹣	﹣
Zhao SP	2004	Asian	China	restropective	H-B	CAD	cases	﹣	﹣	﹣	﹣	﹣	﹣	1.16±0.32
							controls	﹣	﹣	﹣	﹣	﹣	﹣	1.38±0.37
Zheng KQ	2004	Asian	China	restropective	H-B	CAD	cases	59.3±8.70	67.5	50.3	﹣	53.2	25.9±3.20	1.19±0.42
							controls	58.4±6.50	66	35	﹣	46	24.2±2.70	1.31±0.49
Zhou DF	2010	Asian	China	restropective	H-B	CAD	cases	60.0±12.00	46.8	﹣	﹣	﹣	﹣	﹣
							controls	62.0±9.00	53.9	﹣	0	﹣	﹣	﹣
P-B,population-based study;H-B,hospital-based study;M(%):male(percent);F:female;HTN:hypertension;T2DM:type 2 diabetes mellitus;BMI:body mass index; HDL:high density lipoprotein; a:Normal coronary artery;b:healthes;c:No data;d:More peripheral coronary arteries disease(MPCAD);e:Left main artery disease(LMCAD);f: the CUDAS study;g:the Busselton study;h:diabetes;i:Nondiabetes;Age,BMI and HDL are expr…
